# Supplementary material for: Nornidulin, A New Inhibitor of Plasmodium falciparum Malate: Quinone Oxidoreductase (PfMQO) from Indonesian Aspergillus sp. BioMCC f.T.8501
Source: Pharmaceuticals (Basel). 2023 Feb 10;16(2):268. doi: 10.3390/ph16020268 (PMC9964459; doi:10.3390/ph16020268)
Supplement: Supplementary file 1 [file pharmaceuticals-16-00268-s001.zip]

Archive with 1 entries (1 files):
- pharmaceuticals-2177421-supplementary.pdf
